# Supplementary material for: Pathomechanism Characterization and Potential Therapeutics Identification for Parkinson’s Disease Targeting Neuroinflammation
Source: Int J Mol Sci. 2021 Jan 21;22(3):1062. doi: 10.3390/ijms22031062 (PMC7865530; doi:10.3390/ijms22031062)
Supplement: Supplementary file 1 [file ijms-22-01062-s001.zip]

Archive with 1 entries (1 files):
- original blot images 1,21.pptx
